# Supplementary material for: Acting against your own interests: The tension between emotion regulation preference and efficacy and its implications for individuals with depressive symptoms
Source: PLoS One. 2021 Jul 12;16(7):e0254213. doi: 10.1371/journal.pone.0254213 (PMC8274863; doi:10.1371/journal.pone.0254213)
Supplement: S2 Dataset — (XLSX) [file pone.0254213.s002.xlsx]

## Sheet: S2. Data Set_Experiment 1B
ID	Gender	Age	Education	Depression	Look_Low	Look_High	DistractionEffectiveness_Low	DistractionEffectiveness_High	ReapEffectiveness_Low	ReapEffectiveness_High	State Anxiety	Trait Anxiety
1	0	27	15	10	200	450	90	260	70	180	29	31
2	1	24	16	1	280	600	90	150	150	140	23	22
3	1	25	17	6	580	820	190	210	330	260	32	27
4	1	25	17	0	280	460	80	100	70	120	33	30
5	1	34	18	5	430	730	110	60	150	100	54	51
6	1	22	14	0	490	750	60	180	140	220	24	22
7	1	33	18	5	460	750	20	40	50	30	32	31
8	0	25	14	9	420	710	40	30	0	30	49	39
9	1	23	13	14	610	710	270	340	320	350	58	58
10	1	28	13	5	250	310	100	140	80	50	21	25
11	1	20	14	2	700	870	270	230	340	300	29	24
12	1	21	13	15	430	840	110	220	110	90	36	39
13	1	23	13	5	580	700	130	340	240	270	33	34
14	0	24	13	7	300	570	150	150	180	150	29	38
15	1	21	13	5	630	840	300	200	410	310	27	27
16	1	26	14	5	300	550	-60	-30	-30	40	37	37
17	1	22	15	3	640	860	240	220	280	310	28	35
18	1	22	13	6	620	860	110	50	300	310	31	30
19	1	20	13	16	380	780	100	250	170	240	26	37
20	0	27	15	6	450	800	40	40	190	100	23	22
21	0	25	12	3	480	770	200	430	270	360	20	28
22	1	23	12	3	230	640	90	250	90	140	31	36
23	1	19	12	4	120	320	-10	60	0	50	43	38
24	1	27	17	3	240	410	110	200	140	210	50	45
25	1	24	17	5	480	680	200	200	180	150	30	35
26	1	23	12	2	210	450	50	30	40	40	31	31
27	1	32	17	2	550	850	280	350	420	440	30	35
28	1	34	20	5	580	720	250	170	200	200	21	24
29	1	34	17	1	200	690	40	150	40	160	47	46
30	1	27	16	9	330	780	-70	180	-30	310	43	37
31	1	25	16	4	190	460	0	-70	0	-60	25	24
32	1	31	16	0	270	710	30	60	70	140	24	27
33	1	45	15	1	540	770	70	10	110	60	29	24
34	0	24	13	0	220	380	20	-30	30	70	24	22
35	1	19	13	6	310	660	0	260	60	270	24	26
36	1	19	13	0	550	620	50	40	150	30	20	21
37	0	32	16	0	310	630	20	60	20	150	29	27
38	1	26	13	0	360	650	80	150	120	80	26	23
39	1	25	13	1	150	270	40	60	10	40	30	41
40	1	30	16	0	450	670	160	170	320	470	22	25
41	0	21	12	6	360	470	100	40	40	-20	54	56
42	0	19	12	8	560	680	50	30	50	30	36	26
43	0	21	12	2	290	560	90	100	90	130	46	46
44	1	23	15	4	260	640	90	240	60	210	49	29
45	0	19	13	1	430	740	40	70	-30	20	24	25
46	0	20	13	15	410	590	130	190	130	190	49	44
47	0	19	12	9	560	740	150	180	180	220	45	31
48	0	20	12	1	420	769	-70	10	-50	50	34	28
49	0	22	13	7	640	890	480	630	460	650	45	49
50	1	24	13	21	220	600	70	110	30	0	30	49
