# Supplementary material for: Acting against your own interests: The tension between emotion regulation preference and efficacy and its implications for individuals with depressive symptoms
Source: PLoS One. 2021 Jul 12;16(7):e0254213. doi: 10.1371/journal.pone.0254213 (PMC8274863; doi:10.1371/journal.pone.0254213)
Supplement: S3 Dataset — (XLSX) [file pone.0254213.s003.xlsx]

## Sheet: S3_Data Set_Experiment 2
ID	Gender	Age	Education	Depression	RelativeEffectiveness_DisReap	State Anxiety	Trait Anxiety
1	1	28	17	20	0.59	62	62
2	1	27	17	11	2.33	47	43
3	1	23	13	17	0.98	53	50
4	1	27	17	11	0.25	26	35
5	1	25	18	23	1.9	35	45
6	1	26	17	12	0.82	33	36
7	0	25	16	11	0.57	52	47
8	1	24	13	7	0.98	35	33
9	1	22	13	12	1	40	42
10	1	21	13	14	0.76	29	32
11	1	24	17	25	6	58	63
12	1	21	13	7	0.8	34	41
13	1	22	14	35	2.16	70	76
14	1	23	16	26	0.56	45	55
15	1	21	15	21	0.93	47	48
16	0	24	13	29	1.81	45	58
17	1	20	13	19	0.93	60	45
18	0	28	16	7	0.2	33	34
19	1	26	13	5	0.91	28	43
20	1	24	13	3	1.27	39	38
21	1	26	13	16	1	38	49
22	1	29	13	5	-5	27	26
23	1	22	13	2	0	42	49
24	1	35	15	4	0.12	26	22
25	0	28	13	4	0.52	37	37
26	0	30	15	1	0.38	36	33
27	0	29	13	15	-4	30	47
28	0	26	13	15	2.36	56	55
29	0	29	13	14	0.43	30	42
30	1	22	13	7	-1	43	34
31	1	20	13	5	1.05	34	31
32	1	27	13	7	0.7	29	26
33	1	20	12	7	0.48	32	46
34	1	20	12	4	1.64	25	44
35	1	20	12	15	0.92	65	55
36	1	22	12	8	1.29	37	45
37	1	21	12	3	1.57	35	48
38	0	24	13	4	0.42	31	32
39	0	31	15	12	1.04	52	52
40	0	30	15	1	-0.04	36	32
41	1	22	12	11	1.4	25	34
42	1	22	13	3	0.91	22	26
43	1	22	13	8	0.81	41	37
44	1	30	13	12	0.83	57	40
45	1	25	13	9	0.6	56	53
46	1	19	12	6	0.79	24	26
47	1	22	12	5	0.7	26	25
48	1	23	12	6	0.4	30	29
49	0	29	12	13	0.5	26	32
50	0	28	13	10	0	55	37
51	0	22	12	8	-13.5	23	26
52	0	19	12	14	0.38	51	57
53	1	24	12	3	1.17	33	29
54	1	24	12	6	1.1	26	31
55	0	30	15	13	0.26	41	36
56	0	20	12	8	0.44	61	47
57	1	30	12	4	0.82	34	34
58	1	28	12	2	0.8	21	30
59	1	27	12	2	0.58	31	28
60	0	28	12	6	2.75	27	29
61	1	22	12	8	1.25	25	25
62	1	27	12	10	1.37	37	39
63	1	27	12	6	1.11	40	36
64	0	27	12	9	0.91	26	41
65	1	28	13	10	0.77	46	53
66	0	28	13	1	0	26	24
67	0	19	12	9	0.56	26	25
68	0	30	15	10	-0.64	58	46
69	0	31	15	4	0.48	33	31
70	0	24	12	4	0.91	21	22
71	1	26	17	8	1	35	34
72	1	28	17	7	2.16	26	26
73	0	35	15	8	0.89	22	23
74	1	24	15	9	1.09	38	32
75	1	34	17	20	0.67	55	60
76	1	24	15	21	0.29	34	35
77	1	26	18	24	0.58	67	62
78	1	27	17	14	1	35	45
79	1	24	12	17	0.33	36	44
80	1	25	16	7	0.83	38	28
81	1	38	16	7	0.95	31	31
82	1	25	17	6	0.68	34	26
83	0	34	20	14	0.88	37	30
84	0	24	13	8	0.14	37	29
85	1	24	13	12	0.74	62	45
86	1	29	16	10	0.83	46	53
87	1	24	13	8	0.5	56	35
88	1	21	13	12	1.5	34	33
89	1	21	13	15	-0.09	44	41
90	0	23	15	11	3.5	35	34
91	1	20	13	13	1.44	47	34
92	0	27	13	1	0.75	48	48
93	0	30	16	6	0.67	47	46
94	1	25	13	12	1.47	45	38
95	1	30	16	6	0.67	50	45
96	1	24	15	3	7	41	39
97	1	29	20	11	1.17	22	56
98	1	26	20	27	-33.33	65	62
99	1	26	14	17	0.72	43	50
100	1	24	12	9	0.94	55	49
101	0	29	12	9	2.33	32	29
102	1	26	15	12	1.3	45	52
103	0	26	14	6	1.02	22	26
104	1	26	15	4	-0.5	26	24
105	1	24	13	15	1.27	37	39
106	1	26	14	16	0.94	50	50
107	1	18	12	18	0.77	61	43
108	1	20	13	15	1.48	42	39
109	1	20	13	15	1	49	44
110	0	22	12	15	1.62	44	45
111	1	20	15	12	2.06	41	34
112	1	19	12	13	1.05	40	50
113	1	20	12	12	1.26	33	29
